# Supplementary material for: Modulation of the Thrombin Pathway Restores LTP in a Pilocarpine Mice Model of Status Epilepticus
Source: Front Cell Neurosci. 2022 May 24;16:900925. doi: 10.3389/fncel.2022.900925 (PMC9170943; doi:10.3389/fncel.2022.900925)
Supplement: Supplementary file 1 [file Table_1.XLSX]

## Sheet: Racine score
	Vehicle only								α- NAPAP (0.75 mg/kg)								SCH79797 (25 μg/kg)
10	1	5	1	1	1	1	1	5	1	2	2	1	1	1	1	1	2	2	2	1	1	1	1	1
20	1	5	1	1	1	2	1	5	2	2	2	2	2	2	1	1	2	2	2	1	2	1	1	1
30	2	5	2	2	2	2	2	5	2	2	2	2	2	1	1	2	2	2	2	2	2	1	1	1
40	2	5	2	2	2	2	2	5	2	2	2	2	2	1	1	2	2	2	2	1	1	1	1	1
50	3	5	3	3	3	3	3	5	2	2	2	2	2	2	2	3	2	2	2	2	1	1	1	1
60	3	5	3	4	3	3	3	5	3	2	2	3	3	2	2	3	2	2	2	2	1	2	2	1
70	3	5	4	4	3	3	3	5	3	3	3	3	3	2	2	3	3	3	3	2	1	2	1	1
80	3	5	4	4	3	3	3	5	3	3	4	3	3	2	2	3	2	3	3	2	1	2	1	2
90	3	5	4	4	4	3	3	5	3	3	4	3	3	3	2	3	2	3	3	2	1	2	2	2

## Sheet: Hippocampal PAR1 expression
Control	Pilocarpine	α- NAPAP (0.75 mg/kg)	SCH79797 (25 μg/kg)
0.899884	1.05697	2.71296	0.844562
1.00169	1.9275	0.833636	1.42133
1.09842	1.15779	1.08248	0.291268
1.16752	2.92087	0.096727
1.05117	1.11476	1.20937	0.383665
0.781308	0.829996	1.14263	0.492823
0.548013	0.550964	0.527589	0.846791
1.45199		0.007038	0.108504

## Sheet: Hippocampal PT expression
Control	Pilocarpine	α- NAPAP (0.75 mg/kg)	SCH79797 (25 μg/kg)
1.38282	4.36466	0.845717	0.717561
0.617184	0.818849	1.03898	1.42944
1.47758	1.22959	0.654445	1.21125
1.07359	1.04717	0.521463
0.926409	1.44635	0.50204	1.21979
1.30246	0.564165	0.819768	0.847663
0.405496	0.698324	0.896693	0.924835
0.219953		1.08431	1.6715

## Sheet: Hippocampal TNF expression
Control	Pilocarpine	α- NAPAP (0.75 mg/kg)	SCH79797 (25 μg/kg)
0.796799	2.13725	1.28734	0.684415
1.0319	1.01908	1.26356	0.742089
1.1713	1.69886	1.95777	2.30931
1.31204	1.96424	1.44076
0.964103	1.77735	3.47901	0.891652
0.723854	1.44642	2.15906	0.766391
0.758212	0.807879	1.26461	1.30129
1.24179		0.901422	1.94882

## Sheet: Serum NfL levels
Control	Pilocarpine	α- NAPAP (0.75 mg/kg)	SCH79797 (25 μg/kg)
89.5774	118.73	266.004	409.384
488.012	255.3	323.447	119.722
327.284	460.115	197.614	109.933
102.999	657.109	203.086
267.301	1448.23	142.8	150.177
35.2376	284.165	152.531	311.737
182.055	1225.53	493.352	239.535
28.2936		542.411	319.565

## Sheet: Serum TNF levels
Control	Pilocarpine	α- NAPAP (0.75 mg/kg)	SCH79797 (25 μg/kg)
43.1462	49.3719	29.4903	32.7299
	33.9608	35.313	28.1323
41.6206	46.7472	98.6381	30.7122
43.7195	37.2069	36.2608	44.4162
42.088	41.5151	31.5085	35.3991
45.7384	78.3734	35.5458	89.9171
	38.9385	30.6754	40.9808
